# Supplementary material for: L-Cysteine Treatment Delays Leaf Senescence in Chinese Flowering Cabbage by Regulating ROS Metabolism and Stimulating Endogenous H2S Production
Source: Foods. 2024 Dec 25;14(1):29. doi: 10.3390/foods14010029 (PMC11719892; doi:10.3390/foods14010029)
Supplement: Supplementary file 1 [file foods-14-00029-s001.zip]

Archive with 5 entries (5 files):
- Fig.S1.tif
- Fig.S2.tif
- Fig.S3.tif
- Figure Legend.docx
- Supplementary data.xlsx
