# Supplementary material for: L-Cysteine Treatment Delays Leaf Senescence in Chinese Flowering Cabbage by Regulating ROS Metabolism and Stimulating Endogenous H2S Production
Source: Foods. 2024 Dec 25;14(1):29. doi: 10.3390/foods14010029 (PMC11719892; doi:10.3390/foods14010029)
Supplement: Supplementary file 1 [file foods-14-00029-s001.zip › Supplementary data.xlsx]

## Sheet: Table S1
Table S1 Details of primers for qRT-PCR used in this study
Gene names	Gene ID	Forward primer(5’-3’)	Reverse primer(5’-3’)
BrActin	AF111812	GGAGCTGAGAGATTCCGTTG	GAACCACCACTGAGGACGAT
BrNYC1	BraA04g008820.3C	AGCTGGCTTGGTGGAGTTAT	ACGGATTCAGAACTGCGAGA
BrNOL	BraA03g001800.3C	CACGTCCACTGCCACATTAG	CGGACCCCAACATTCAACTC
BrPPH1	BraA02g005150.3C	ATCGAGTATGGGCGGTTGAT	CCTGCAATGTACACTGGCTC
BrPAO	BraA01g025910.3C	GGAACGATCAGAAATGGGCC	TGAAGTAGCAGCCTGTGGAA
BrNYE1	BraA01g013510.3C	CACGTCCACTGCCACATTAG	CGGACCCCAACATTCAACTC
BrSGR1	BraA03g050600.3C	GTTGGGGTCCGCTTTGGGAA	AATCGAGCTAACCTGCGGGA
BrSGR2	BraA03g027730.3C	GCAGCACAACCACGATGGAA	CGATGAGACCACGGGATCGT
BrSAG12	BraA02g032300.3C	CACTGGCGGCTTAACCACTGAA	GAAGATTGGCTGTATCCTACGGC
BrAPX	BraA03g043300.3C	CAGTGAGCGAAGATTACCA	CAAATGTTCCAGCAGAGTG
BrGR	BraA09g045490.3C	AAATGGAGCAATAGAGGTT	TCAAGTTAATCCGGTCAGT
BrDHAR	BraA02g022700.3C	GCCAACGGGTTCTTCTGACC	ACGTCTGAATCAGCCACCCA
BrMDHAR	BraA09g043930.3C	AGGCTGTGGTTGTTGGTGGA	TGTCGGCGGTGAAAAGCCTA
BrPOD	BraA07g019900.3C	CTTAGTCGCGGCAGGGGAAT	TCGACCTCGCAAACTGAGCA
BrSOD	BraA09g062610.3C	GCACCCGAGGATGCTAATCG	TACCACAAGCAACACGGCCT
BrCAT	BraA07g015680.3C	GTTTGATCCTGTCCGGTGCG	CTCACGTTCAGACGGCTTGC
BrLCD	BraA06g033500.3C	TTTTGAGAGAGAGGTTCAGC	AACCCATCTCTCACAAGTTC
BrCYSC1	BraA09g050980.3C	ACAGGGAATGGGGTTGGATT	TCTCTCCAAAGCTCGCATGA
BrCYSD1	BraA03g031910.3C	GTAGATGGCTGTGTTGCTCG	TGTAACCTTTAGCTGCCCCA

## Sheet: Table S2
Table S2: Correlation coefficients (r-values) and P-values of the Pearson correlation heatmap (Figure 7).
	Chlorophyll content	Fv/Fm	Protein content	Total phenols content	Total flavonoid content	Amino acid content	Soluble sugar content	AsA content	DHA content	ASA/DHA	GSH content	GSSG content	GSH/GSSH	APX content	GR activity	DHAR content	MDHAR content	CAT activity	POD activity	SOD activity	MDA content	H2O2 content	O2•- production rate	Total antioxidant capacity	•OH scavenging capacity	O2•- scavenging rate	H2S Content	L-cysteine Desulfurase activity
Chlorophyll content	1	0.931451	0.858072	-0.0275363	0.632321	-0.544094	0.847052	0.606436	-0.923838	0.777176	-0.5536	0.147289	-0.310061	0.640683	0.763397	0.789393	0.897599	0.47257	-0.668885	0.92412	-0.716299	-0.506101	-0.404814	0.751505	0.906001	0.862636	0.741046	0.827708
Fv/Fm	8.12683e-14	1	0.906542	-0.0155199	0.703089	-0.357494	0.748443	0.525481	-0.937126	0.627306	-0.438867	-0.0266237	-0.169586	0.510303	0.565994	0.655692	0.810214	0.496331	-0.643816	0.908637	-0.544044	-0.665055	-0.494238	0.705526	0.915017	0.838493	0.808346	0.752906
Protein content	1.35439e-09	5.32219e-12	1	-0.176	0.69014	-0.368832	0.669866	0.425095	-0.860755	0.483715	-0.284742	-0.160667	-0.0419854	0.642316	0.551912	0.548516	0.83101	0.539085	-0.581355	0.906223	-0.62172	-0.644092	-0.684323	0.605871	0.959485	0.922291	0.890338	0.846284
Total phenols content	0.885152	0.935125	0.352205	1	0.387679	0.420712	0.378138	0.679984	-0.225426	0.465074	0.28676	-0.208861	0.355282	-0.147309	0.0669615	0.2053	-0.212388	0.393268	0.391137	0.0587023	0.0616717	-0.262242	-0.0930562	0.27018	-0.248388	-0.365133	-0.00848111	-0.13154
Total flavonoid content	0.000177726	1.47157e-05	2.44366e-05	0.0342805	1	0.151127	0.598044	0.555953	-0.812394	0.515278	0.102665	-0.589559	0.446983	0.410311	0.199134	0.33093	0.403406	0.830363	-0.0623252	0.777296	-0.278958	-0.913641	-0.742465	0.61242	0.61252	0.438705	0.807987	0.637773
Amino acid content	0.00188314	0.0524388	0.0448905	0.020611	0.425349	1	-0.511174	-0.0817916	0.231021	-0.478077	0.868004	-0.730757	0.84957	-0.444123	-0.731377	-0.739288	-0.787776	0.375064	0.867788	-0.26246	0.606303	-0.367511	-0.290764	-0.0860844	-0.501937	-0.627646	-0.0046409	-0.366389
Soluble sugar content	3.59215e-09	1.97518e-06	5.14474e-05	0.0393652	0.00048239	0.00389119	1	0.82925	-0.836708	0.957831	-0.465395	0.208553	-0.270245	0.516448	0.850077	0.936579	0.802196	0.417487	-0.558225	0.774298	-0.713157	-0.361547	-0.310894	0.697809	0.682035	0.658136	0.550467	0.642373
AsA content	0.000381771	0.00286379	0.0191953	3.57379e-05	0.00142349	0.667431	1.49389e-08	1	-0.746017	0.830942	-0.101166	0.0673855	9.14145e-05	0.449192	0.701594	0.677378	0.454708	0.624204	-0.0886124	0.64795	-0.624053	-0.402438	-0.375114	0.71251	0.417482	0.332836	0.479571	0.531744
DHA content	3.38174e-13	2.5091e-14	1.05496e-09	0.23102	4.99505e-08	0.21934	8.39401e-09	2.22224e-06	1	-0.746101	0.277831	0.124228	0.00920479	-0.590742	-0.632305	-0.67299	-0.747612	-0.71083	0.431064	-0.95994	0.635789	0.737363	0.611032	-0.81871	-0.858239	-0.749441	-0.854634	-0.820292
ASA/DHA	4.39155e-07	0.000207203	0.00676541	0.00960939	0.00356843	0.0075381	0	1.31392e-08	2.2132e-06	1	-0.472988	0.281702	-0.29813	0.395859	0.821055	0.914024	0.680739	0.359995	-0.465075	0.678495	-0.628072	-0.261954	-0.149938	0.7161	0.516294	0.501511	0.401412	0.512595
GSH content	0.00150599	0.0152596	0.127235	0.124445	0.589298	5.22949e-10	0.00955299	0.594774	0.13714	0.00829858	1	-0.742385	0.910768	-0.361364	-0.589953	-0.692023	-0.710191	0.398898	0.871365	-0.215591	0.411164	-0.285929	-0.478989	-0.0659338	-0.454913	-0.50681	0.0965213	-0.252928
GSSG content	0.437332	0.888935	0.396356	0.268016	0.000607172	4.5307e-06	0.268739	0.723485	0.513078	0.131525	2.64456e-06	1	-0.94044	0.0861208	0.559821	0.508651	0.342208	-0.62918	-0.557411	-0.162308	-0.343202	0.721551	0.694886	-0.115337	0.00691738	0.126552	-0.449858	-0.082869
GSH/GSSH	0.0954165	0.370303	0.825646	0.0540221	0.0132723	2.8943e-09	0.148646	0.999617	0.961497	0.10956	2.85993e-12	1.19904e-14	1	-0.228715	-0.565362	-0.570143	-0.529723	0.60689	0.755325	0.031498	0.379215	-0.588001	-0.64302	0.107996	-0.225662	-0.325084	0.325706	-0.0630344
APX content	0.000136777	0.00396287	0.000129842	0.437269	0.0243171	0.0139464	0.00348069	0.0127707	0.000588228	0.0303562	0.0497574	0.650907	0.224105	1	0.621376	0.466873	0.709624	0.461679	-0.332147	0.605215	-0.830439	-0.284752	-0.395063	0.29432	0.744493	0.654536	0.517037	0.87204
GR activity	9.26978e-07	0.00111399	0.0015677	0.725158	0.29144	4.40552e-06	2.76963e-09	1.56239e-05	0.000177811	2.72861e-08	0.000600816	0.00129639	0.00113159	0.000247589	1	0.905849	0.83195	0.181658	-0.613735	0.633503	-0.879381	0.0162938	-0.114829	0.561348	0.630955	0.682411	0.368812	0.644578
DHAR content	2.16422e-07	8.37964e-05	0.00169858	0.276445	0.0740545	3.06057e-06	2.81997e-14	3.93065e-05	4.60411e-05	1.73506e-12	2.27351e-05	0.00410185	0.00100438	0.00929704	5.87574e-12	1	0.841151	0.105514	-0.733975	0.60921	-0.719237	-0.0730578	-0.0249379	0.529773	0.620025	0.642072	0.323803	0.524934
MDHAR content	1.80762e-11	5.78758e-08	1.30719e-08	0.259836	0.0270663	2.38296e-07	9.79547e-08	0.0115866	2.05685e-06	3.47603e-05	1.10158e-05	0.0641639	0.00260831	1.12769e-05	1.21643e-08	5.87297e-09	1	0.189981	-0.844658	0.757667	-0.782294	-0.224173	-0.245926	0.487042	0.89832	0.918531	0.560175	0.773171
CAT activity	0.00836375	0.00527646	0.00211299	0.0315576	1.37316e-08	0.0411264	0.0217068	0.00022753	1.07281e-05	0.0506934	0.0289943	0.000195715	0.000376895	0.010223	0.336689	0.578949	0.314631	1	0.292983	0.722241	-0.370246	-0.864226	-0.854955	0.678006	0.467419	0.302961	0.811138	0.672664
POD activity	5.32588e-05	0.000123745	0.000753942	0.0325741	0.74353	5.34325e-10	0.00134757	0.64147	0.0173973	0.00960921	3.72419e-10	0.00137436	1.40374e-06	0.072934	0.000309814	3.91426e-06	4.39585e-09	0.116124	1	-0.417066	0.449008	-0.0803163	-0.155586	-0.188811	-0.664439	-0.745519	-0.207094	-0.368742
SOD activity	3.21521e-13	3.92619e-12	5.57066e-12	0.757984	4.36191e-07	0.161162	5.15513e-07	0.000108247	0	3.77401e-05	0.252549	0.391486	0.868762	0.000395149	0.000171346	0.000352846	1.24656e-06	6.60744e-06	0.0218532	1	-0.661476	-0.721724	-0.695309	0.845313	0.88545	0.819875	0.921618	0.874108
MDA content	8.52883e-06	0.00188532	0.000245064	0.746131	0.135488	0.0003832	9.73657e-06	0.000228568	0.000159583	0.000202435	0.0239939	0.0633437	0.0387625	1.36529e-08	1.59283e-10	7.52367e-06	3.28277e-07	0.0440133	0.0128119	6.88812e-05	1	0.151933	0.345862	-0.520504	-0.72225	-0.717223	-0.512119	-0.825799
H2O2 content	0.00432458	6.08856e-05	0.000122651	0.161523	1.84164e-12	0.0457222	0.0496334	0.0274713	3.34822e-06	0.162001	0.125588	6.80838e-06	0.000632939	0.127222	0.931897	0.701227	0.233691	7.57644e-10	0.673098	6.75741e-06	0.422854	1	0.818399	-0.604797	-0.557817	-0.380086	-0.848917	-0.573583
O2•- production rate	0.0264861	0.00550213	3.04359e-05	0.624774	2.63445e-06	0.119043	0.0944825	0.0410974	0.00033492	0.429042	0.0074083	2.03529e-05	0.000126946	0.0307209	0.545694	0.895928	0.190202	1.79912e-09	0.411654	2.00201e-05	0.0611903	3.29558e-08	1	-0.546693	-0.550542	-0.459231	-0.898836	-0.65434
Total antioxidant capacity	1.69905e-06	1.33364e-05	0.000387907	0.148748	0.000321808	0.651046	1.81535e-05	1.00038e-05	3.22419e-08	8.60131e-06	0.729218	0.543908	0.57	0.114391	0.00124901	0.0026054	0.00634178	3.84189e-05	0.317677	4.16073e-09	0.00319085	0.00039982	0.00177269	1	0.569632	0.571957	0.738505	0.608597
•OH scavenging capacity	5.75051e-12	1.4837e-12	0	0.185661	0.000320882	0.0047106	3.31369e-05	0.0217085	1.3337e-09	0.00349219	0.0115442	0.97106	0.230518	2.39134e-06	0.000185363	0.000257703	1.64491e-11	0.00920402	6.22001e-05	8.03779e-11	6.60469e-06	0.00136094	0.00161941	0.00101737	1	0.935134	0.815195	0.898115
O2•- scavenging rate	8.82709e-10	7.28145e-09	4.43645e-13	0.0472515	0.0153015	0.000205076	7.71739e-05	0.0723051	1.88105e-06	0.00475165	0.00426163	0.505163	0.0796253	8.71011e-05	3.26783e-05	0.000130855	8.39773e-13	0.103656	2.27625e-06	2.96858e-08	8.20056e-06	0.0382804	0.0106856	0.000959522	3.81917e-14	1	0.728371	0.81365
H2S Content	2.81773e-06	6.55667e-08	4.5036e-11	0.964522	6.7149e-08	0.980582	0.00162228	0.00732646	1.85185e-09	0.027906	0.611879	0.0126226	0.0790175	0.00343728	0.0449027	0.0808881	0.00128528	5.43857e-08	0.272178	4.98712e-13	0.00381473	3.06221e-09	1.5367e-11	3.17476e-06	4.12179e-08	5.04302e-06	1	0.821419
L-cysteine Desulfurase activity	1.67721e-08	1.58475e-06	3.83386e-09	0.488386	0.00014996	0.046439	0.000129602	0.00249364	2.8817e-08	0.0037767	0.177489	0.663304	0.740711	3.47502e-10	0.00012075	0.00289831	5.48559e-07	4.65812e-05	0.0449468	2.80306e-10	1.93262e-08	0.000920773	8.76724e-05	0.00035907	1.68972e-11	4.58435e-08	2.65834e-08	1
The numbers with a green color background represent the P-values, while the numbers with an orange color background represent the r-values.
